# Supplementary material for: Pyoverdine, a siderophore from Pseudomonas aeruginosa, translocates into C. elegans, removes iron, and activates a distinct host response
Source: Virulence. 2018 Apr 24;9(1):804–17. doi: 10.1080/21505594.2018.1449508 (PMC5955448; doi:10.1080/21505594.2018.1449508)
Supplement: Kang_etal.zip [file kvir-09-01-1449508-s001.zip]

Archive with 4 entries (3 files):
- Kang etal/
- Kang etal/Kang et al Supplementary Material.pdf
- Kang etal/Table S1.xlsx
- Kang etal/Table S3.xlsx
