# Supplementary material for: Pyoverdine, a siderophore from Pseudomonas aeruginosa, translocates into C. elegans, removes iron, and activates a distinct host response
Source: Virulence. 2018 Apr 24;9(1):804–17. doi: 10.1080/21505594.2018.1449508 (PMC5955448; doi:10.1080/21505594.2018.1449508)
Supplement: Kang_etal.zip [file kvir-09-01-1449508-s001.zip › Kang etal/Table S1.xlsx]

## Sheet: Upregulated by PVD
Probe Set ID	WB ID	Gene	Name	Fold	Description
172439_x_at	WBGene00000555	R09B5.2	cnc-1	708.76	CaeNaCin (Caenorhabditis bacteriocin)(cnc-1)
190693_at	WBGene00019515	K08B4.3	ugt-19	453.67	UDP-GlucuronosylTransferase(ugt-19)
190713_at	WBGene00017695	F22B7.4	fip-1	292.397	Fungus-induced protein 1(fip-1)
177156_at	WBGene00000560	Y46E12A.1	cnc-6	282.355	CaeNaCin (Caenorhabditis bacteriocin)(cnc-6)
185693_at	WBGene00020947	W02F12.2	W02F12.2	242.383	Alkaline ceramidase(W02F12.2)
192635_at	WBGene00003616	C02B4.2	nhr-17	193.097	Nuclear Hormone Receptor family(nhr-17)
189567_at	WBGene00011671	T10B9.1	cyp-13A4	180.424	Putative cytochrome P450 CYP13A4(cyp-13A4)
189575_at	WBGene00011673	T10B9.3	cyp-13A6	143.636	Putative cytochrome P450 CYP13A6(cyp-13A6)
178497_at	WBGene00007553	C13G3.1	C13G3.1	131.424	hypothetical protein(C13G3.1)
188116_at	WBGene00003879	F57H12.3	ora-1	124.254	Onchocerca Related Antigen family(ora-1)
190585_at	WBGene00014173	ZK970.7	ZK970.7	118.052	hypothetical protein(ZK970.7)
187464_at	WBGene00022581	ZC262.4	ZC262.4	117.123	hypothetical protein(ZC262.4)
188444_at	WBGene00002018	Y46H3A.2	hsp-16.41	117.118	Heat shock protein Hsp-16.41(hsp-16.41)
171941_s_at	WBGene00009691	F44E5.4	F44E5.4	113.48	hypothetical protein(F44E5.4)
171941_s_at	WBGene00009692	F44E5.5	F44E5.5	113.48	hypothetical protein(F44E5.5)
183895_at	WBGene00003763	Y43F8C.1	nlp-25	108.316	Neuropeptide-Like Protein(nlp-25)
178717_at	WBGene00011063	R06C7.4	cpg-3	105.786	Chondroitin proteoglycan 3(cpg-3)
187609_s_at	WBGene00017751	F23F12.3	F23F12.3	96.6554	hypothetical protein(F23F12.3)
191287_at	WBGene00018696	F52E1.8	pho-6	92.889	intestinal acid PHOsphatase(pho-6)
191230_at	WBGene00005304	F09G2.7	srh-83	92.5808	Serpentine Receptor, class H(srh-83)
192944_at	WBGene00001756	F11G11.1	gst-8	83.8319	Probable glutathione S-transferase 8(gst-8)
188282_at	WBGene00002016	Y46H3A.3	hsp-16.2	77.6753	Heat Shock Protein(hsp-16.2)
186012_s_at	WBGene00019021	F57H12.6	F57H12.6	76.095	hypothetical protein(F57H12.6)
173495_at	WBGene00019655	K11G9.5	K11G9.5	72.317	hypothetical protein(K11G9.5)
188917_s_at	WBGene00009180	F26H11.2	nurf-1	70.5861	NURF (nucleosome remodeling factor) complex homolog(nurf-1)
185968_at	WBGene00003727	C56E10.4	nhr-137	65.4632	Nuclear Hormone Receptor family(nhr-137)
178599_at	WBGene00004997	T22G5.7	spp-12	65.1396	SaPosin-like Protein family(spp-12)
180616_at	WBGene00020672	T22B7.3	T22B7.3	57.2378	hypothetical protein(T22B7.3)
188618_at	WBGene00021610	Y46H3D.6	nhr-237	51.8298	Nuclear Hormone Receptor family(nhr-237)
172790_x_at	WBGene00008519	F02C12.5	cyp-13B1	51.4685	Putative cytochrome P450 cyp-13B1(cyp-13B1)
173687_s_at	WBGene00011231	R11A5.3	R11A5.3	45.5645	hypothetical protein(R11A5.3)
189810_at	WBGene00014254	ZK1320.4	cyp-13A10	45.4885	Putative cytochrome P450 CYP13A10(cyp-13A10)
186250_s_at	WBGene00016319	C32D5.12	C32D5.12	40.078	hypothetical protein(C32D5.12)
183168_at	WBGene00017189	F07B7.8	F07B7.8	39.8198	hypothetical protein(F07B7.8)
173713_at	WBGene00010320	F59B10.4	F59B10.4	31.74	hypothetical protein(F59B10.4)
172437_x_at	WBGene00000556	R09B5.3	cnc-2	30.4624	CaeNaCin (Caenorhabditis bacteriocin)(cnc-2)
188763_at	WBGene00021553	Y44E3B.2	tyr-5	29.2213	TYRosinase(tyr-5)
190681_at	WBGene00019516	K08B4.4	ugt-20	28.7025	UDP-GlucuronosylTransferase(ugt-20)
192266_s_at	WBGene00002026	C12C8.1	hsp-70	27.6055	Heat Shock Protein(hsp-70)
173620_s_at	WBGene00015369	C03A7.11	ugt-51	27.3247	UDP-GlucuronosylTransferase(ugt-51)
177903_s_at	WBGene00008602	F09B9.1	oac-14	26.99	O-ACyltransferase homolog(oac-14)
191776_at	WBGene00020587	T19H12.1	ugt-9	26.7289	UDP-GlucuronosylTransferase(ugt-9)
188698_s_at	WBGene00020891	T28C12.4	T28C12.4	26.557	Carboxylic ester hydrolase(T28C12.4)
193464_s_at	WBGene00004025	F35G2.4	phy-2	26.0697	Prolyl 4-hydroxylase subunit alpha-2(phy-2)
190383_s_at	WBGene00001262	K10D2.6	emb-8	25.6199	NADPH--cytochrome P450 reductase(emb-8)
188217_at	WBGene00004236	Y80D3A.7	ptr-22	25.0174	PaTched Related family(ptr-22)
175147_at	WBGene00000969	F56D1.5	dhs-5	24.8304	Uncharacterized oxidoreductase dhs-5(dhs-5)
179587_at	WBGene00009702	F44F4.3	F44F4.3	23.3838	hypothetical protein(F44F4.3)
179745_at	WBGene00017931	F29G9.2	F29G9.2	23.158	PAC-1 interacting and coiled-coil domain-containing protein 1(picc-1)
184073_at	WBGene00006623	K07B1.1	try-5	22.9946	TRYpsin-like protease(try-5)
191294_at	WBGene00013866	ZC373.1	ZC373.1	22.9053	Cystathionine Beta-Synthase(cbs-1)
187973_s_at	WBGene00001178	F22E12.4	egl-9	22.622	Hypoxia-inducible factor prolyl hydroxylase(egl-9)
175114_s_at	WBGene00017262	F08F3.4	F08F3.4	20.6978	hypothetical protein(F08F3.4)
173163_s_at	WBGene00011304	R166.5	mnk-1	20.5059	MAP kinase iNtegrating Kinase (MNK) homolog(mnk-1)
193270_at	WBGene00001388	F15B9.2	far-4	20.4719	Fatty Acid/Retinol binding protein(far-4)
184145_at	WBGene00003770	F30H5.2	nlp-32	20.2893	YGGWG-amide(nlp-32)
177312_at	WBGene00022012	Y59H11AR.4	Y59H11AR.4	19.2874	hypothetical protein(Y59H11AR.4)
180870_at	WBGene00022547	ZC196.3	ZC196.3	19.2373	hypothetical protein(ZC196.3)
192924_s_at	WBGene00003844	K11C4.4	odc-1	17.4828	Ornithine decarboxylase(odc-1)
177532_at	WBGene00009042	F22B5.4	F22B5.4	17.0107	hypothetical protein(F22B5.4)
191670_at	WBGene00011643	T09B9.2	slc-17.9	16.9946	SLC (SoLute Carrier) homolog(slc-17.9)
193701_s_at	WBGene00003643	K06B4.11	nhr-53	16.9603	Nuclear hormone receptor family member nhr-53(nhr-53)
193679_s_at	WBGene00003602	H01A20.1	nhr-3	16.8669	Nuclear hormone receptor family member nhr-3(nhr-3)
189815_at	WBGene00000372	T10B9.10	cyp-13A7	16.1792	Putative cytochrome P450 CYP13A7(cyp-13A7)
184106_at	WBGene00019761	M03F8.1	M03F8.1	16.1021	hypothetical protein(M03F8.1)
179649_s_at	WBGene00007545	C13B4.1	C13B4.1	15.474	hypothetical protein(C13B4.1)
184591_at	WBGene00021089	W08E12.8	W08E12.8	15.4488	hypothetical protein(W08E12.8)
179171_at	WBGene00012107	T27F6.8	T27F6.8	15.3102	hypothetical protein(T27F6.8)
179993_at	WBGene00009405	F35C11.6	F35C11.6	14.7314	hypothetical protein(F35C11.6)
173840_s_at	WBGene00011584	T07D10.4	clec-15	14.6817	C-type LECtin(clec-15)
172343_x_at	WBGene00003769	B0213.6	nlp-31	14.152	QWGYGGY-amide(nlp-31)
184714_s_at	WBGene00021818	Y53G8B.2	Y53G8B.2	14.022	hypothetical protein(Y53G8B.2)
181681_at	WBGene00004998	F08F1.6	spp-13	13.9398	SaPosin-like Protein family(spp-13)
177339_at	WBGene00011293	R102.11	R102.11	13.9063	hypothetical protein(R102.6)
192648_at	WBGene00016003	C18H9.5	C18H9.5	13.7301	hypothetical protein(C18H9.5)
189578_at	WBGene00011672	T10B9.2	cyp-13A5	13.5961	Putative cytochrome P450 CYP13A5(cyp-13A5)
172650_x_at	WBGene00001879	K06C4.2	his-28	13.5703	Histone H4(his-5)
190410_s_at	WBGene00006863	F56B6.4	uvt-5	13.3847	Glycogenin-1(gyg-1)
174471_at	WBGene00022073	Y67D8C.9	Y67D8C.9	12.7076	hypothetical protein(Y67D8C.9)
174927_at	WBGene00008951	F19C6.2	F19C6.2	12.5094	hypothetical protein(F19C6.2)
172220_x_at	WBGene00007990	C37A5.4	fipr-23	12.4906	FIP (Fungus-Induced Protein) Related(fipr-23)
184624_s_at	WBGene00016119	C25H3.10	C25H3.10	12.4014	hypothetical protein(C25H3.10)
174023_at	WBGene00003610	ZC410.1	nhr-11	12.1042	Nuclear Hormone Receptor family(nhr-11)
182704_at	WBGene00018144	F37C4.4	F37C4.4	11.7133	hypothetical protein(F37C4.4)
176797_at	WBGene00015381	C03B1.13	C03B1.13	11.5796	hypothetical protein(C03B1.13)
188962_at	WBGene00019234	H23N18.3	ugt-8	11.5295	UDP-GlucuronosylTransferase(ugt-8)
189067_s_at	WBGene00020556	T19B4.1	pamn-1	11.2098	Probable peptidylglycine alpha-hydroxylating monooxygenase(pamn-1)
193133_s_at	WBGene00013969	ZK337.1	tep-1	11.0644	TEP (ThiolEster containing Protein)(tep-1)
177275_at	WBGene00019782	M60.7	M60.7	10.7996	hypothetical protein(M60.7)
187185_at	WBGene00022115	Y71F9AL.10	Y71F9AL.10	10.7871	hypothetical protein(Y71F9AL.10)
178571_s_at	WBGene00007989	C37A5.2	fipr-22	10.7858	FIP (Fungus-Induced Protein) Related(fipr-23)
184868_at	WBGene00017390	F12A10.1	F12A10.1	10.5713	hypothetical protein(F12A10.1)
172159_x_at	WBGene00009620	F41E7.4	fip-5	10.4046	Fungus-Induced Protein(fip-5)
184949_s_at	WBGene00017168	F01F1.14	F01F1.14	10.3484	hypothetical protein(F01F1.14)
187161_s_at	WBGene00011300	R107.5	R107.5	9.59949	hypothetical protein(R107.5)
193483_at	WBGene00003633	C29E6.5	nhr-43	9.45685	Nuclear Hormone Receptor family(nhr-43)
179053_at	WBGene00012139	T28F4.4	T28F4.4	9.22977	hypothetical protein(T28F4.4)
179714_at	WBGene00008739	F13D12.3	F13D12.3	9.20632	hypothetical protein(F13D12.3)
187013_at	WBGene00022307	Y77E11A.2	Y77E11A.2	9.0736	hypothetical protein(Y77E11A.2)
188882_at	WBGene00000986	R08H2.1	dhs-23	9.04892	DeHydrogenases, Short chain(dhs-23)
181164_at	WBGene00016507	C37H5.3	C37H5.3	8.75333	ABHydrolase Domain containing homolog(abhd-5.2)
188849_at	WBGene00016970	C56E6.2	C56E6.2	8.69381	hypothetical protein(C56E6.2)
183521_at	WBGene00008555	F07C6.4	F07C6.4	8.57321	hypothetical protein(F07C6.4)
172386_x_at	WBGene00003768	B0213.5	nlp-30	8.34918	QWGYGGY-amide(nlp-30)
192126_s_at	WBGene00006591	T24A11.3	toh-1	8.27445	Zinc metalloproteinase nas-26(toh-1)
192173_s_at	WBGene00003634	T19A5.4	nhr-44	7.93195	Nuclear hormone receptor family member nhr-44(nhr-44)
173685_s_at	WBGene00019781	M60.6	M60.6	7.90569	hypothetical protein(M60.6)
185802_at	WBGene00019111	F59E11.5	F59E11.5	7.89478	hypothetical protein(F59E11.5)
183310_s_at	WBGene00020725	T23C6.3	cnp-3	7.84862	CalciNeurin binding Protein(cnp-3)
175223_at	WBGene00011868	T20G5.4	best-18	7.79786	BESTrophin (chloride channel) homolog(best-18)
174164_at	WBGene00010480	K01G5.9	K01G5.9	7.65915	hypothetical protein(K01G5.9)
182421_at	WBGene00001869	R12B2.4	him-10	7.4491	Kinetochore protein Nuf2 homolog(him-10)
184999_at	WBGene00017836	F26F12.5	F26F12.5	7.40883	hypothetical protein(F26F12.5)
187969_s_at	WBGene00003561	F02E8.6	ncr-1	7.35161	Niemann-Pick C1 protein homolog 1(ncr-1)
181202_at	WBGene00017838	F26G1.2	F26G1.2	7.33706	hypothetical protein(F26G1.2)
193282_at	WBGene00010697	K08H10.4	uda-1	7.31878	Nucleoside-diphosphatase uda-1(uda-1)
178726_s_at	WBGene00011230	R11A5.2	nud-2	7.17613	Aspergillus NUclear Division related(nud-2)
191576_at	WBGene00008031	C39E9.7	C39E9.7	7.11279	hypothetical protein(C39E9.7)
183653_at	WBGene00018282	F41D9.2	F41D9.2	7.0278	hypothetical protein(F41D9.2)
184191_at	WBGene00000558	R09B5.9	cnc-4	7.02021	CaeNaCin (Caenorhabditis bacteriocin)(cnc-4)
191521_s_at	WBGene00009142	F26A3.4	F26A3.4	6.97707	hypothetical protein(F26A3.4)
175731_s_at	WBGene00000523	C01C10.1	clc-2	6.9077	Clc-like protein 2(clc-2)
173564_at	WBGene00012546	Y37D8A.4	Y37D8A.4	6.84253	hypothetical protein(Y37D8A.4)
177979_s_at	WBGene00007982	C36E8.3	pxd-1	6.64144	PleXin Domain containing(pxd-1)
178886_at	WBGene00009328	F32D8.3	F32D8.3	6.55948	hypothetical protein(F32D8.3)
172429_x_at	WBGene00009935	F52E10.4	F52E10.4	6.55131	hypothetical protein(F52E10.4)
182083_at	WBGene00012988	Y48C3A.4	ztf-22	6.37605	Zinc finger putative Transcription Factor family(ztf-22)
177290_at	WBGene00013923	ZK20.1	ghi-1	6.36139	Glycoprotein Hormone (FLR-2) Interacting protein(ghi-1)
181410_s_at	WBGene00017841	F26G1.5	F26G1.5	6.3463	hypothetical protein(F26G1.5)
181817_s_at	WBGene00016325	C32E8.9	C32E8.9	6.19262	hypothetical protein(C32E8.9)
188431_s_at	WBGene00015776	C14F5.1	dct-1	6.17844	NIP3 homolog(dct-1)
189597_s_at	WBGene00010336	F59F4.1	F59F4.1	6.08207	Acyl-coenzyme A oxidase(F59F4.1)
174404_s_at	WBGene00008803	F14E5.5	lips-10	6.05087	LIPaSe related(lips-10)
185185_at	WBGene00019113	F59E11.7	F59E11.7	6.02827	hypothetical protein(F59E11.7)
190594_at	WBGene00022631	ZC581.1	nekl-2	6.02497	Serine/threonine-protein kinase nekl-2(nekl-2)
188265_s_at	WBGene00017981	F32D1.1	figl-1	5.99193	FIdGetin-Like (mammalian developmental AAA ATPase) related(figl-1)
174318_s_at	WBGene00018974	F56D12.6	fcho-1	5.93045	FCH domain Only (FCH stands for Fes/CIP4 homology domain)(fcho-1)
189667_at	WBGene00007913	C34B7.3	cyp-36A1	5.84852	Probable cytochrome P450 CYP36A1(cyp-36A1)
174007_s_at	WBGene00011089	R07B7.5	kmo-1	5.84564	Kynurenine 3-monooxygenase(kmo-1)
180837_at	WBGene00020339	T08A9.11	ttr-59	5.70916	TransThyretin-Related family domain(ttr-59)
179781_at	WBGene00015638	C09E7.4	C09E7.4	5.69925	hypothetical protein(C09E7.4)
181478_s_at	WBGene00018735	F53B1.2	F53B1.2	5.54563	Sphingomyelin synthase-related 1(F53B1.2)
192441_s_at	WBGene00006575	F13B10.1	tir-1	5.54235	Sterile alpha and TIR motif-containing protein tir-1(tir-1)
190628_at	WBGene00017970	F32A5.4	F32A5.4	5.5313	hypothetical protein(F32A5.4)
193032_s_at	WBGene00007707	C25A1.5	C25A1.5	5.52829	hypothetical protein(C25A1.5)
180439_at	WBGene00016133	C26B9.3	C26B9.3	5.46639	hypothetical protein(C26B9.3)
184804_at	WBGene00013215	Y54G11A.4	Y54G11A.4	5.42407	hypothetical protein(Y54G11A.4)
189869_at	WBGene00018958	F56C11.6	F56C11.6	5.32539	Carboxylic ester hydrolase(F56C11.6)
191543_at	WBGene00015455	C04G6.5	C04G6.5	5.29537	UPF0057 membrane protein C04G6.5(C04G6.5)
178713_at	WBGene00008366	D1046.5	tpra-1	5.29357	Transmembrane protein adipocyte-associated 1 homolog(tpra-1)
177923_at	WBGene00011263	R13H4.5	R13H4.5	5.16032	hypothetical protein(R13H4.5)
182163_s_at	WBGene00018427	F44E7.5	F44E7.5	5.13732	hypothetical protein(F44E7.5)
190931_s_at	WBGene00008832	F14H8.1	obr-2	5.08444	Oxysterol Binding protein (OSBP) Related(obr-2)
188239_s_at	WBGene00003112	F35G12.6	mab-21	5.07563	Protein male abnormal 21(mab-21)
189681_at	WBGene00009729	F45E10.2	F45E10.2	5.06783	hypothetical protein(F45E10.2)
189031_at	WBGene00018430	F44E7.8	nhr-142	5.06083	Nuclear Hormone Receptor family(nhr-142)
183861_at	WBGene00012216	W02D9.10	W02D9.10	5.01214	hypothetical protein(W02D9.10)
187734_s_at	WBGene00015295	C01C10.3	acl-12	4.9254	Putative 1-acyl-sn-glycerol-3-phosphate acyltransferase acl-12(acl-12)
194157_s_at	WBGene00009963	F53B6.8	fipr-26	4.92346	FIP (Fungus-Induced Protein) Related(fipr-26)
181797_at	WBGene00008925	F17H10.1	F17H10.1	4.92151	hypothetical protein(F17H10.1)
187935_s_at	WBGene00004222	F44F4.4	ptr-8	4.91197	PaTched Related family(ptr-8)
192914_at	WBGene00000963	R06C7.3	dhp-1	4.87001	Dihydropyrimidinase 1(dhp-1)
190424_at	WBGene00006941	C46C2.1	wnk-1	4.84737	Serine/threonine-protein kinase WNK(wnk-1)
188632_at	WBGene00010661	K08E3.1	tyr-2	4.79985	TYRosinase(tyr-2)
183381_at	WBGene00016845	C50F7.5	C50F7.5	4.77746	hypothetical protein(C50F7.5)
192104_at	WBGene00000211	B0252.2	asm-1	4.7707	Sphingomyelin phosphodiesterase 1(asm-1)
173995_at	WBGene00016384	C33H5.18	cdgs-1	4.77039	Phosphatidate cytidylyltransferase(cdgs-1)
187118_s_at	WBGene00018700	F52E1.13	lmd-3	4.67732	LysM Domain (peptidoglycan binding) protein(lmd-3)
175750_s_at	WBGene00016283	C31B8.8	C31B8.8	4.65037	Zinc MetalloProtease(zmp-3)
191850_s_at	WBGene00001476	K08C7.2	fmo-1	4.63514	Dimethylaniline monooxygenase [N-oxide-forming](fmo-1)
177324_s_at	WBGene00000443	F31E3.1	ceh-20	4.54814	Homeobox protein ceh-20(ceh-20)
193540_s_at	WBGene00003669	T26H2.9	nhr-79	4.52304	Nuclear Hormone Receptor family(nhr-79)
192749_at	WBGene00006527	C02F4.2	tax-6	4.51033	Serine/threonine-protein phosphatase 2B catalytic subunit(tax-6)
176918_at	WBGene00010884	M7.8	M7.8	4.50542	hypothetical protein(M7.8)
175245_at	WBGene00001479	F53F4.5	fmo-4	4.48062	Dimethylaniline monooxygenase [N-oxide-forming](fmo-4)
181481_at	WBGene00008918	F17C11.7	F17C11.7	4.4485	hypothetical protein(F17C11.7)
175313_at	WBGene00007647	C17E4.10	C17E4.10	4.4435	hypothetical protein(C17E4.10)
191612_at	WBGene00009218	F28D1.9	acs-20	4.42038	fatty Acid CoA Synthetase family(acs-20)
177676_s_at	WBGene00008273	C53B4.3	C53B4.3	4.33899	hypothetical protein(C53B4.3)
173556_s_at	WBGene00015512	C06A8.1	mthf-1	4.32552	Probable methylenetetrahydrofolate reductase(mthf-1)
186975_at	WBGene00011501	T05G5.7	rmd-1	4.3072	Regulator of microtubule dynamics protein 1(rmd-1)
192879_s_at	WBGene00001516	ZK899.8	gap-2	4.29888	Ras GTPase-activating protein gap-2(gap-2)
185162_at	WBGene00013650	Y105C5B.9	Y105C5B.9	4.21275	Phytanoyl-CoA dioxygenase domain-containing protein 1 homolog(Y105C5B.9)
193351_s_at	WBGene00006446	F28F8.6	atx-3	4.17106	Ataxin-3 homolog(atx-3)
187361_s_at	WBGene00004198	F32A5.6	prx-13	4.16768	Probable peroxisomal membrane protein PEX13(prx-13)
193245_s_at	WBGene00003621	K06A1.4	nhr-22	4.15974	Nuclear hormone receptor family member nhr-22(nhr-22)
183815_at	WBGene00017667	F21E9.3	ttr-37	4.15132	TransThyretin-Related family domain(ttr-37)
190849_at	WBGene00017336	F10D2.11	ugt-41	4.12932	UDP-GlucuronosylTransferase(ugt-41)
191415_at	WBGene00003368	F42G10.2	mkk-4	4.11877	MAP kinase kinase mkk-4(mkk-4)
179405_at	WBGene00009067	F23A7.1	F23A7.1	4.10609	hypothetical protein(F23A7.1)
185427_s_at	WBGene00004892	H21P03.3	sms-1	4.10565	Phosphatidylcholine:ceramide cholinephosphotransferase 1(sms-1)
193592_s_at	WBGene00011339	T01G5.1	T01G5.1	4.06311	hypothetical protein(T01G5.1)
182710_at	WBGene00016438	C35B8.3	C35B8.3	4.0301	hypothetical protein(C35B8.3)
172761_x_at	WBGene00001875	T10C6.14	his-1	4.02057	Histone H4(his-1)
182269_at	WBGene00012117	T28B11.1	T28B11.1	4.01984	hypothetical protein(T28B11.1)
179580_at	WBGene00008691	F11C1.2	mff-1	4.01258	Mitochondrial Fission Factor(mff-1)
173503_at	WBGene00003036	K07A1.12	lin-53	4.0033	Probable histone-binding protein lin-53(lin-53)
191756_s_at	WBGene00011185	R10D12.1	R10D12.1	3.99437	hypothetical protein(R10D12.1)
189562_at	WBGene00000195	F53H8.2	arr-1	3.95418	Probable beta-arrestin(arr-1)
187851_at	WBGene00016093	C25E10.3	srsx-34	3.92443	Serpentine Receptor, class SX(srsx-34)
180888_at	WBGene00008515	F02C12.1	F02C12.1	3.91461	hypothetical protein(F02C12.1)
193686_at	WBGene00003388	F32A11.6	moe-3	3.91299	see oma(moe-3)
192919_s_at	WBGene00002232	F11A6.1	kpc-1	3.90266	Furin-like protease kpc-1(kpc-1)
172692_x_at	WBGene00001910	C50F4.6	his-36	3.89704	hypothetical protein(C50F4.6)
185023_at	WBGene00013244	Y56A3A.33	Y56A3A.33	3.84236	hypothetical protein(Y56A3A.33)
192516_at	WBGene00003517	F31F6.6	nac-1	3.82334	Sodium-dependent low-affinity dicarboxylate transporter 1(nac-1)
175837_s_at	WBGene00001160	F42A10.4	efk-1	3.80518	Eukaryotic elongation factor 2 kinase(efk-1)
184744_at	WBGene00017901	F28E10.2	igeg-1	3.79391	IG (immunoglobulin), EGF and transmmembrane domain(igeg-1)
177118_s_at	WBGene00011259	R13.4	miz-1	3.77678	MIZ-type zinc finger putative transcription factor(miz-1)
172375_x_at	WBGene00003767	B0213.4	nlp-29	3.76562	QWGYGGY-amide(nlp-29)
187863_s_at	WBGene00017834	F26F12.3	F26F12.3	3.76001	hypothetical protein(F26F12.3)
187265_at	WBGene00017934	F30B5.4	F30B5.4	3.75086	hypothetical protein(F30B5.4)
185304_s_at	WBGene00007058	F13G11.1	dmd-6	3.72419	DM (Doublesex/MAB-3) Domain family(dmd-6)
177103_at	WBGene00022014	Y61A9LA.1	Y61A9LA.1	3.71129	hypothetical protein(Y61A9LA.1)
189264_s_at	WBGene00016147	C26F1.2	cyp-32A1	3.69421	CYtochrome P450 family(cyp-32A1)
175519_at	WBGene00010328	F59C6.11	F59C6.11	3.69378	hypothetical protein(F59C6.11)
182723_at	WBGene00017126	E04F6.6	E04F6.6	3.69201	hypothetical protein(E04F6.6)
177949_at	WBGene00007024	W01A8.1	mdt-28	3.69114	PeriLIpiN homolog(plin-1)
191902_s_at	WBGene00001995	K08H2.6	hpl-1	3.6704	HP1 Like (heterochromatin protein)(hpl-1)
187956_at	WBGene00004319	ZK593.4	rbr-2	3.64342	Lysine-specific demethylase rbr-2(rbr-2)
189589_s_at	WBGene00007761	C27B7.4	rad-26	3.64179	hypothetical protein(rad-26)
175617_at	WBGene00002245	K08B4.1	lag-1	3.62174	Lin-12 And Glp-1 phenotype(lag-1)
184946_at	WBGene00012748	Y40H7A.11	Y40H7A.11	3.60541	hypothetical protein(Y40H7A.11)
191669_at	WBGene00011824	T18D3.7	T18D3.7	3.59452	hypothetical protein(T18D3.7)
173577_at	WBGene00044077	T18H9.7	tag-232	3.58345	hypothetical protein(tag-232)
191449_s_at	WBGene00000840	ZK856.1	cul-5	3.57289	Cullin-5(cul-5)
176680_at	WBGene00016659	C45B2.2	C45B2.2	3.56016	hypothetical protein(C45B2.2)
174781_at	WBGene00020846	T27A10.6	T27A10.6	3.55637	hypothetical protein(T27A10.6)
187304_s_at	WBGene00016500	C37C3.8	tag-253	3.55405	Protein memo-1 homolog(memo-1)
180409_at	WBGene00008916	F17C11.5	clec-221	3.54554	C-type LECtin(clec-221)
189259_s_at	WBGene00004061	T02D1.5	pmp-4	3.54227	homolog of human ALD (pmp-4)
173537_at	WBGene00015163	B0361.9	B0361.9	3.52625	hypothetical protein(B0361.9)
182805_s_at	WBGene00016794	C49H3.9	C49H3.9	3.51436	hypothetical protein(C49H3.9)
190554_at	WBGene00010700	K09A9.1	nipi-3	3.50196	Protein nipi-3(nipi-3)
186210_at	WBGene00015285	C01B12.2	C01B12.2	3.5013	GMEB (Glucocorticoid Modulatory Element Binding protein) transcriptional regulator homolog(gmeb-1)
178098_at	WBGene00007348	C05G5.2	C05G5.2	3.49565	hypothetical protein(C05G5.2)
171736_x_at	WBGene00004786	F44A6.2	sex-1	3.47988	Steroid hormone receptor family member cnr14(sex-1)
182979_at	WBGene00019519	K08B5.2	K08B5.2	3.47446	hypothetical protein(K08B5.2)
180934_at	WBGene00019609	K10B3.1	K10B3.1	3.47223	hypothetical protein(K10B3.1)
193009_at	WBGene00001993	T21C12.2	hpd-1	3.46905	4-hydroxyphenylpyruvate dioxygenase(hpd-1)
173666_at	WBGene00019944	R07G3.8	R07G3.8	3.43831	hypothetical protein(R07G3.8)
189772_at	WBGene00019979	R09B5.11	R09B5.11	3.42781	Facilitated glucose transporter homolog(R09B5.11)
179894_at	WBGene00009820	F47B10.9	F47B10.9	3.39593	hypothetical protein(F47B10.9)
192958_at	WBGene00012194	W02A11.3	toe-4	3.39165	Target Of ERK kinase MPK-1(toe-4)
180673_s_at	WBGene00022677	ZK180.3	ZK180.3	3.3863	Protein RFT1 homolog(ZK180.3)
187357_at	WBGene00015648	C09F5.2	orai-1	3.37371	ORAI (store-operated calcium channel) homolog(orai-1)
174013_at	WBGene00019465	K07B1.5	acl-14	3.37242	ACyLtransferase-like(acl-14)
190743_at	WBGene00015352	C02F5.9	C02F5.12	3.35481	Putative zinc finger protein C02F5.12(C02F5.12)
176411_s_at	WBGene00006702	Y71G12B.15	ubc-3	3.34879	UBiquitin Conjugating enzyme(ubc-3)
179235_at	WBGene00007856	C31H5.5	C31H5.5	3.34728	hypothetical protein(C31H5.5)
172241_x_at	WBGene00007992	C37A5.8	fipr-24	3.33337	FIP (Fungus-Induced Protein) Related(fipr-24)
184948_at	WBGene00013295	Y57G11B.2	Y57G11B.2	3.30992	hypothetical protein(Y57G11B.2)
189971_at	WBGene00001158	F01G10.3	ech-9	3.30429	Enoyl-CoA Hydratase(ech-9)
190782_at	WBGene00006823	C06A5.7	unc-94	3.26607	Tropomodulin(unc-94)
174400_s_at	WBGene00011814	T16H12.4	T16H12.4	3.25528	General transcription factor IIH subunit 2(T16H12.4)
192037_at	WBGene00000224	F26D10.9	atgp-1	3.25278	Amino acid Transporter GlycoProtein subunit(atgp-1)
179366_at	WBGene00009050	F22D6.2	F22D6.2	3.22009	hypothetical protein(F22D6.2)
192367_at	WBGene00004829	M02A10.3	sli-1	3.20069	Suppressor of LIneage defect(sli-1)
180774_at	WBGene00010031	F54B11.8	F54B11.8	3.16777	hypothetical protein(F54B11.8)
184546_s_at	WBGene00016417	C34F11.8	C34F11.8	3.1663	hypothetical protein(C34F11.8)
180855_s_at	WBGene00003907	C52B9.7	paf-2	3.15658	Platelet-activating factor acetylhydrolase homolog 2(paf-2)
186153_s_at	WBGene00020847	T27A10.7	cgr-1	3.14928	CRAL/TRIO and GOLD domain suppressor of activated Ras(cgr-1)
193820_s_at	WBGene00011511	T05H10.7	gpcp-2	3.1414	Putative glycerophosphocholine phosphodiesterase GPCPD1 homolog 2(gpcp-2)
190916_at	WBGene00016013	C23G10.6	C23G10.6	3.12203	UDP-glucuronosyltransferase(C23G10.6)
182961_at	WBGene00019825	R02D3.8	R02D3.8	3.12135	hypothetical protein(R02D3.8)
177224_at	WBGene00008439	DY3.6	mfb-1	3.11872	MAFBx (F-box) protein homolog(mfb-1)
190977_s_at	WBGene00009628	F42D1.2	F42D1.2	3.1114	Tyrosine AminoTraNsferase(tatn-1)
190200_at	WBGene00008127	C47A10.5	ddo-1	3.10114	D-aspartate (D) Oxidase(ddo-1)
189782_s_at	WBGene00006352	F26E4.1	sur-6	3.09969	Serine/threonine-protein phosphatase 2A 55 kDa regulatory subunit B(sur-6)
171753_x_at	WBGene00003970	F46C3.1	pek-1	3.09194	Eukaryotic translation initiation factor 2-alpha kinase pek-1(pek-1)
192323_at	WBGene00002013	F38E11.2	hsp-12.6	3.08063	Heat Shock Protein(hsp-12.6)
187483_at	WBGene00015182	B0416.7	B0416.7	3.07965	hypothetical protein(B0416.7)
187191_at	WBGene00015410	C04A2.1	tbc-6	3.0777	Growth hormone-regulated TBC protein 6(tbc-6)
190309_at	WBGene00003012	F18A1.2	lin-26	3.0762	Transcription factor lin-26(lin-26)
193203_s_at	WBGene00021628	Y47D9A.1	Y47D9A.1	3.0754	hypothetical protein(Y47D9A.1)
189770_at	WBGene00018996	F57B9.1	F57B9.1	3.07288	Putative pyridoxamine 5'-phosphate oxidase(F57B9.1)
176383_at	WBGene00016877	C52D10.3	C52D10.3	3.06876	hypothetical protein(C52D10.3)
180171_s_at	WBGene00018208	F39G3.3	F39G3.3	3.058	hypothetical protein(F39G3.3)
183974_at	WBGene00000551	C50F7.2	clx-1	3.03714	CoLlagen sequence X-hybridizing(clx-1)
179498_at	WBGene00007393	C06H5.2	fbxa-157	3.03176	F-box A protein(fbxa-157)
194261_x_at	WBGene00021820	Y53G8B.4	nipa-1	3.00407	NIPA1 (NonImprinted gene in Prader-Willi/Angelman syndrome region 1) homolog(nipa-1)
175004_at	WBGene00003378	T20B12.6	mml-1	3.00392	Myc and Mondo-Like(mml-1)
185476_at	WBGene00015567	C07D10.2	bath-44	3.0035	BTB and MATH domain containing(bath-44)
