# Supplementary material for: Pyoverdine, a siderophore from Pseudomonas aeruginosa, translocates into C. elegans, removes iron, and activates a distinct host response
Source: Virulence. 2018 Apr 24;9(1):804–17. doi: 10.1080/21505594.2018.1449508 (PMC5955448; doi:10.1080/21505594.2018.1449508)
Supplement: Kang_etal.zip [file kvir-09-01-1449508-s001.zip › Kang etal/Table S3.xlsx]

## Sheet: ESRE Genes
Probe Set ID	WB ID	Gene	Name
192037_at	WBGene00000224	F26D10.9	atgp-1
177324_s_at	WBGene00000443	F31E3.1	ceh-20
184191_at	WBGene00000558	R09B5.9	cnc-4
188882_at	WBGene00000986	R08H2.1	dhs-23
187973_s_at	WBGene00001178	F22E12.4	egl-9
172650_x_at	WBGene00001879	K06C4.2	his-28
188282_at	WBGene00002016	Y46H3A.3	hsp-16.2
188444_at	WBGene00002018	Y46H3A.2	hsp-16.41
192266_s_at	WBGene00002026	C12C8.1	hsp-70
188239_s_at	WBGene00003112	F35G12.6	mab-21
193686_at	WBGene00003388	F32A11.6	moe-3
192635_at	WBGene00003616	C02B4.2	nhr-17
193483_at	WBGene00003633	C29E6.5	nhr-43
183895_at	WBGene00003763	Y43F8C.1	nlp-25
184145_at	WBGene00003770	F30H5.2	nlp-32
187361_s_at	WBGene00004198	F32A5.6	prx-13
187935_s_at	WBGene00004222	F44F4.4	ptr-8
171736_x_at	WBGene00004786	F44A6.2	sex-1
189782_s_at	WBGene00006352	F26E4.1	sur-6
192749_at	WBGene00006527	C02F4.2	tax-6
192126_s_at	WBGene00006591	T24A11.3	toh-1
176411_s_at	WBGene00006702	Y71G12B.15	ubc-3
178497_at	WBGene00007553	C13G3.1	C13G3.1
178571_s_at	WBGene00007989	C37A5.2	fipr-22
172220_x_at	WBGene00007990	C37A5.4	fipr-23
177903_s_at	WBGene00008602	F09B9.1	oac-14
191521_s_at	WBGene00009142	F26A3.4	F26A3.4
191612_at	WBGene00009218	F28D1.9	acs-20
178886_at	WBGene00009328	F32D8.3	F32D8.3
171941_s_at	WBGene00009691	F44E5.4	F44E5.4
171941_s_at	WBGene00009692	F44E5.5	F44E5.5
173687_s_at	WBGene00011231	R11A5.3	R11A5.3
187161_s_at	WBGene00011300	R107.5	R107.5
179171_at	WBGene00012107	T27F6.8	T27F6.8
183861_at	WBGene00012216	W02D9.10	W02D9.10
173564_at	WBGene00012546	Y37D8A.4	Y37D8A.4
193133_s_at	WBGene00013969	ZK337.1	tep-1
190585_at	WBGene00014173	ZK970.7	ZK970.7
173537_at	WBGene00015163	B0361.9	B0361.9
187191_at	WBGene00015410	C04A2.1	tbc-6
185476_at	WBGene00015567	C07D10.2	bath-44
179781_at	WBGene00015638	C09E7.4	C09E7.4
173995_at	WBGene00016384	C33H5.18	cdgs-1
187863_s_at	WBGene00017834	F26F12.3	F26F12.3
190628_at	WBGene00017970	F32A5.4	F32A5.4
190681_at	WBGene00019516	K08B4.4	ugt-20
182979_at	WBGene00019519	K08B5.2	K08B5.2
189067_s_at	WBGene00020556	T19B4.1	pamn-1
188618_at	WBGene00021610	Y46H3D.6	nhr-237
177103_at	WBGene00022014	Y61A9LA.1	Y61A9LA.1
187185_at	WBGene00022115	Y71F9AL.10	Y71F9AL.10
190594_at	WBGene00022631	ZC581.1	nekl-2
